# Supplementary material for: Identification of quantitative trait nucleotides and candidate genes for soybean seed weight by multiple models of genome-wide association study
Source: BMC Plant Biol. 2020 Sep 1;20:404. doi: 10.1186/s12870-020-02604-z (PMC7466808; doi:10.1186/s12870-020-02604-z)
Supplement: Supplementary file 1 — Additional file 1 : Table S1. Descriptive statistics of SW in YHSBLP evaluated in 4 environments. [file 12870_2020_2604_MOESM1_ESM.xlsx]

## Sheet: Table S1
Additional File 1 Table S1 Descriptive statistics of SW in YHSBLP evaluated in 4 environments
Env.	Mean±SDa	Min	Max	Skewness	Kurtosis
E1	19.44±4.47	7.24	37.19	0.67	0.92
E2	21.22±4.62	8.23	39.7	0.57	0.92
E3	20.43±4.80	7.71	36.32	0.58	0.47
E4	20.09±4.78	8.38	36.78	0.58	0.33
a standard deviation.
