# Supplementary material for: Identification of quantitative trait nucleotides and candidate genes for soybean seed weight by multiple models of genome-wide association study
Source: BMC Plant Biol. 2020 Sep 1;20:404. doi: 10.1186/s12870-020-02604-z (PMC7466808; doi:10.1186/s12870-020-02604-z)
Supplement: Supplementary file 2 — Additional file 2 : Table S2. Quantitative trait nucleotides significantly associated with hundred seed weight identified by the single-locus models and multi-locus models. Table S3. Pairwise comparison of the 8 GWAS models. [file 12870_2020_2604_MOESM2_ESM.xlsx]

## Sheet: Table S2
Additional File 2 Table S2. Quantitative trait nucleotides significantly associated with hundred seed weight identified by the single-locus models and multi-locus models
QTNa	SNPb	Pos(bp)	Alleles	Single-locus models			Multi-locus models			Reported QTL/QTNs
				-log10(p)c	R2 (%)d	Env & Model e	LODf	R2 (%)d	Env & Model e	LMg	ASh
qHSW-1-1	Gm01_284861	284861	G/A	4.16-4.43	3.02-58.16	E11, 2	3.112	0.4891	E12
qHSW-1-2	Gm01_368456	368456	C/T				4.7963	1.1407	E15
qHSW-1-3	Gm01_44436174	44436174	T/C				8.507	1.8094	E36	18-1.1; 34-11;15-2;36-17
qHSW-1-4	Gm01_47969266	47969266	A/G				4.1084	0.4348	E34		Zhang et al. 2015
qHSW-1-5	Gm01_48363954	48363954	T/C				3.4516	0.788	E41
qHSW-1-6	Gm01_49250095	49250095	C/T				5.1549	1.0666	E14
qHSW-1-7	Gm01_49406936	49406936	A/G				4.64-8.35	1.16-2.14	E31,2
qHSW-1-8	Gm01_49472093	49472093	A/G				12.1395	2.8529	E44
qHSW-1-9	Gm01_50604755	50604755	A/G				3.50-5.74	1.03-2.83	E15;E31,2;E41,2
qHSW-1-10	Gm01_52833029	52833029	C/T				3.7875	1.0358	E44	29-3
qHSW-2-1	Gm02_4453462	4453462	T/G	4.03434	0.02711	E41	3.35-6.30	0.78-1.68	E31,6;E41,2,4,6
qHSW-2-2	Gm02_4504822	4504822	T/G				4.74-5.52	1.45-1.49	E36;E43
qHSW-2-3	Gm02_4505179	4505179	G/T	4.25354	0.02883	E41	10.0021	3.8702	E41
qHSW-2-4	Gm02_4505245	4505245	A/T	4.25354	0.02883	E41
qHSW-2-5	Gm02_4688093	4688093	T/G				6.2815	1.5399	E16
qHSW-2-6	Gm02_5156192	5156192	G/A	4.35477	0.02962	E41
qHSW-2-7	Gm02_5156416	5156416	A/G	4.35477	0.02962	E41
qHSW-2-8	Gm02_5698517	5698517	G/C	4.0953	0.0122897	E42	3.90-5.74	0.75-2.43	E33;E43,4,5
qHSW-2-9	Gm02_5967462	5967462	G/T				5.6787	1.0797	E14
qHSW-2-10	Gm02_6357720	6357720	T/C	4.02-4.05	26.98-58.89	E41,2
qHSW-2-11	Gm02_7319454	7319454	A/T				3.37-4.09	0.80-1.12	E31;E41
qHSW-2-12	Gm02_40240231	40240231	T/C				4.1033	0.6183	E24	49-8
qHSW-2-13	Gm02_40946108	40946108	C/T				4.4364	1.2083	E11
qHSW-2-14	Gm02_41748473	41748473	T/C				4.3669	1.2627	E16
qHSW-2-15	Gm02_42789470	42789470	T/C				3.16-7.64	1.15-3.32	E11,2,3,4,6;E44
qHSW-2-16	Gm02_43807114	43807114	A/G				3.8359	0.884	E21
qHSW-2-17	Gm02_46786754	46786754	C/T				3.3074	0.7389	E24	50-2
qHSW-3-1	Gm03_2241811	2241811	A/C				3.8865	1.0491	E21
qHSW-3-2	Gm03_3666281	3666281	T/C				3.89-4.27	1.05-1.24	E31,2,4	49-14
qHSW-3-3	Gm03_3675873	3675873	G/A				4.6633	1.0839	E14
qHSW-3-4	Gm03_3748285	3748285	G/A				4.5078	1.7527	E14
qHSW-3-5	Gm03_5289709	5289709	G/A				4.0035	1.1572	E16
qHSW-3-6	Gm03_6961833	6961833	T/C				3.38-12.58	0.57-5.38	E11,2,6;E26;E31,2
qHSW-3-7	Gm03_7218955	7218955	C/T				4.9568	0.6319	E44
qHSW-3-8	Gm03_23162202	23162202	G/A				5.0147	1.0534	E24
qHSW-3-9	Gm03_36320834	36320834	C/T				4.85-5.20	1.00-1.13	E11,6	30-3
qHSW-3-10	Gm03_37262380	37262380	A/T				13.6229	5.3285	E35
qHSW-3-11	Gm03_46160119	46160119	C/T				4.8884	0.5873	E44
qHSW-3-12	Gm03_46757342	46757342	G/A				3.6782	0.6939	E24
qHSW-3-13	Gm03_46776691	46776691	G/T				7.5602	2.3068	E22
qHSW-3-14	Gm03_46854915	46854915	C/A				3.46-9.35	2.04-3.08	E11,2,3,4,5,6
qHSW-3-15	Gm03_46983565	46983565	G/A				4.2033	2.0381	E24
qHSW-4-1	Gm04_2724325	2724325	G/A				3.25-3.95	0.42-0.66	E24,6
qHSW-4-2	Gm04_2753191	2753191	G/A	4.37967	29.82	E11
qHSW-4-3	Gm04_2756862	2756862	A/T	4.07958	27.46	E11
qHSW-4-4	Gm04_4940916	4940916	G/T				3.52-10.32	0.90-3.38	E11,2,3,4;E26;E31,2	38-2; 47-1
qHSW-4-5	Gm04_15129274	15129274	G/A				4.563	1.1307	E31	50-9, 5-2, 20-2
qHSW-4-6	Gm04_18716306	18716306	G/A				3.2713	1.0117	E16		Yan et al. 2017
qHSW-4-7	Gm04_28553430	28553430	G/A				6.01-8.70	1.58-1.86	E23,4,5	45-3	Yan et al. 2017
qHSW-4-8	Gm04_29123824	29123824	A/G				10.967	2.1328	E26		Yan et al. 2017
qHSW-4-9	Gm04_36605331	36605331	C/T				5.18-10.97	1.90-3.97	E33,4,5		Yan et al. 2017
qHSW-4-10	Gm04_36981242	36981242	A/G				3.2591	1.2924	E44		Yan et al. 2017
qHSW-4-11	Gm04_37471879	37471879	T/C				11.5371	3.2407	E36
qHSW-5-1	Gm05_24880890	24880890	A/G				3.39-4.33	0.544-0.64	E44,6	50-17, 25-1, 36-13
qHSW-5-2	Gm05_33130695	33130695	T/A				3.372	0.5066	E33
qHSW-5-3	Gm05_37024496	37024496	G/A				3.01-3.56	0.49-0.74	E31,2
qHSW-5-4	Gm05_37573004	37573004	T/C				10.25-10.71	2.82-2.84	E21,2
qHSW-5-5	Gm05_37611048	37611048	T/G				3.6322	1.0847	E23
qHSW-5-6	Gm05_38155447	38155447	A/T				3.88-7.86	0.94-2.09	E41,2,3,4	7-3
qHSW-5-7	Gm05_41230088	41230088	T/C				7.5199	3.0281	E21	10-1
qHSW-5-8	Gm05_41242448	41242448	C/T				6.5621	2.0556	E22
qHSW-5-9	Gm05_41287710	41287710	A/T				3.0117	0.7544	E12
qHSW-5-10	Gm05_41895021	41895021	T/G				3.0644	0.5758	E44
qHSW-6-1	Gm06_1271502	1271502	C/T				3.75-3.91	0.71-1.00	E21,2
qHSW-6-2	Gm06_1440171	1440171	G/T				3,73-17.31	1.23-4.09	E24,5;E31,3
qHSW-6-3	Gm06_13796257	13796257	A/C				3.07-4.38	0.24-1.29	E31,4	6-1
qHSW-6-4	Gm06_13880026	13880026	G/A				3.0726	1.649	E45
qHSW-6-5	Gm06_13909376	13909376	T/C				4.07-5.38	0.95-2.84	E12;E26;E35,6;E41
qHSW-6-6	Gm06_39979349	39979349	C/T				5.2806	1.1461	E21,2
qHSW-6-7	Gm06_47188235	47188235	G/T				4.11-5.43	1.20-1.37	E31,2	24-1
qHSW-6-8	Gm06_47260146	47260146	T/G				6.8801	2.076	E11
qHSW-6-9	Gm06_47288973	47288973	A/C				3.41-5.54	0.75-1.63	E32,6;E42,4
qHSW-6-10	Gm06_47295127	47295127	T/C				3.62-5.44	1.67-2.81	E11,4,5
qHSW-6-11	Gm06_47457418	47457418	G/A				5.0731	1.2578	E46
qHSW-6-12	Gm06_47708973	47708973	A/G				3.6296	1.4283	E31	Liu et al 2018
qHSW-7-1	Gm07_176248	176248	G/A				3.9207	0.5275	E24
qHSW-7-2	Gm07_4622296	4622296	G/A				4.22-6.08	0.79-1.02	E26;E44	49-15, Liu et al 2018,
qHSW-7-3	Gm07_4668025	4668025	A/G				3.44-3.57	0.67-0.84	E24;E46	Liu et al 2018	Contreras-Soto et al. 2017
qHSW-7-4	Gm07_6791924	6791924	T/A				5.5238	2.3901	E21	49-15
qHSW-7-5	Gm07_8875084	8875084	C/T				4.9586	1.2248	E24	49-15
qHSW-7-6	Gm07_9324057	9324057	T/C				6.53-6.82	2.48-2.97	E15;E25	49-15
qHSW-7-7	Gm07_9564998	9564998	G/A				5.8493	3.7635	E45	49-15
qHSW-7-8	Gm07_9565280	9565280	A/G				3.09-4.25	3.09-4.25	E35;E46
qHSW-7-9	Gm07_16078614	16078614	A/C				5.6517	1.1866	E24
qHSW-7-10	Gm07_16453527	16453527	G/A				3.99-4.00	0.91-1.60	E11,2
qHSW-7-11	Gm07_17693371	17693371	A/G				5.219	1.4014	E45	12-4
qHSW-7-12	Gm07_36740838	36740838	A/G				4.60-5.84	1.28-2.72	E16;E25,6
qHSW-7-13	Gm07_36810734	36810734	T/A				4.9456	4.595	E35
qHSW-7-14	Gm07_36909068	36909068	C/T				6.0891	2.1112	E14
qHSW-7-16	Gm07_40293269	40293269	C/T				6.3841	1.6504	E26
qHSW-7-17	Gm07_40355373	40355373	C/T				4.6028	2.1515	E15
qHSW-7-18	Gm07_42750255	42750255	G/A				6.1039	1.1978	E25
qHSW-8-1	Gm08_4692303	4692303	C/T				3.22-5.16	0.67-0.96	E16;E22	34-10, 34-13, 3-1
qHSW-8-2	Gm08_4743130	4743130	C/T				3.17-4.82	0.34-0.75	E14;E24
qHSW-8-3	Gm08_5096428	5096428	A/G				3.372	0.4938	E26
qHSW-8-4	Gm08_9370743	9370743	G/A				4.2683	0.443	E34	35-1, 43-13	Zhang et al. 2015
qHSW-8-5	Gm08_11446960	11446960	T/C				4.1117	0.5125	E14
qHSW-8-6	Gm08_11778832	11778832	G/A				3.0418	0.8075	E46
qHSW-8-7	Gm08_13803223	13803223	G/A				5.8301	1.967	E14
qHSW-8-8	Gm08_15803242	15803242	A/T	4.04-6.15	4.39-58.11	E11,2;E41,2	3.72-5.58	0.77-1.19	E13,4
qHSW-8-9	Gm08_16245607	16245607	T/A	3.93-4.47	3.06-56.85	E41,2
qHSW-8-10	Gm08_31765615	31765615	T/C	4.30-4.60	2.92-58.30	E11,2				37-8
qHSW-8-11	Gm08_43919876	43919876	A/T				3.56-4.25	0.75-0.79	E11,2
qHSW-8-12	Gm08_45715912	45715912	T/C				6.4879	1.478	E24
qHSW-9-1	Gm09_897380	897380	G/A				3.5331	1.6732	E35
qHSW-9-2	Gm09_3460700	3460700	G/T	4.08-4.65	2.74-57.11	E41,2
qHSW-9-3	Gm09_3460712	3460712	A/C	4.49-5.05	3.07-57.25	E41,2	7.0899	1.6446	E22
qHSW-9-4	Gm09_3461722	3461722	A/T	4.95-5.60	3.43-57.45	E41,2	3.21-12.45	1.00-6.59	E16;E21,3,4,6;E33,4;E41,3,4,5,6
qHSW-9-5	Gm09_3913711	3913711	T/A				7.20-9.91	1.41-2.12	E11,2,4
qHSW-9-6	Gm09_3945241	3945241	G/A				4.274	1.1446	E42
qHSW-9-7	Gm09_4372536	4372536	C/T				9.6417	3.9077	E25
qHSW-9-8	Gm09_7080496	7080496	G/T				3.59-3.72	0.49-0.75	E32,4	35-6
qHSW-9-9	Gm09_9118489	9118489	A/G				5.88-7.51	1.41-2.20	E21,2
qHSW-9-10	Gm09_14107189	14107189	A/G	4.18474	62.14	E22				15-6, Liu et al. 2018
qHSW-9-11	Gm09_24125458	24125458	G/A				3.81-15.22	1.61-6.87	E11,2,3,4
qHSW-9-12	Gm09_29505518	29505518	G/A	4.31964	58.21	E12	3.17-6.93	0.74-2.16	E11,2,3,4,5;E42
qHSW-9-13	Gm09_29505595	29505595	A/C				6.2259	2.561	E12
qHSW-9-14	Gm09_43322028	43322028	G/A				7.0324	1.1553	E44	2-1
qHSW-9-15	Gm09_44653341	44653341	A/G				7.8018	3.5805	E25	2-7
qHSW-10-1	Gm10_11780023	11780023	T/A				3.8147	0.8792	E26	50-10
qHSW-10-2	Gm10_18712717	18712717	A/G				3.2077	0.3687	E34
qHSW-10-3	Gm10_30074588	30074588	G/A				7.5082	2.3592	E11	34-8, 25-4
qHSW-10-4	Gm10_38679572	38679572	C/A				4.7673	0.723	E24	37-6
qHSW-10-5	Gm10_43448751	43448751	C/T				4.3293	1.4771	E23
qHSW-10-6	Gm10_44166758	44166758	C/T				4.84-5.55	1.11-1.45	E21,2
qHSW-10-7	Gm10_46346736	46346736	T/G				4.40-8.72	0.66-2.36	E14;E34,6; E44,5,6	35-8
qHSW-11-1	Gm11_613165	613165	A/G				3.26-5.24	1.69-1.97	E41,2
qHSW-11-2	Gm11_5671948	5671948	C/A				4.58-5.26	1.21-2.26	E11,2
qHSW-11-3	Gm11_8617566	8617566	T/C				6.25-10.93	1.47-3.58	E31,2
qHSW-11-4	Gm11_10548791	10548791	C/A				6.4331	1.4359	E34
qHSW-11-5	Gm11_22345333	22345333	C/G				3.9926	1.361	E35	36-11, 32-1	Zhang et al. 2015
qHSW-11-6	Gm11_27075467	27075467	C/T	4.04477	56.9	E42	3.32-6.32	1.75-4.38	E21,5
qHSW-11-7	Gm11_27372376	27372376	G/A				4.73-6.79	0.75-0.77	E14;E34
qHSW-11-8	Gm11_31515506	31515506	A/G	4.41757	57.03	E41,2	6.37	3.52	E33
qHSW-11-9	Gm11_32698229	32698229	G/A	4.43681	57.03	E42
qHSW-12-1	Gm12_36190121	36190121	G/C				5.14-12.05	1.62-3.68	E31;E41
qHSW-12-2	Gm12_36455980	36455980	C/A				4.27-7.72	1.00-2.15	E11,2,4
qHSW-13-1	Gm13_616630	616630	T/C				11.49-13.20	2.49-2.59	E31,2
qHSW-13-2	Gm13_1235947	1235947	T/G				7.7391	2.6288	E45	10-6
qHSW-13-3	Gm13_8698350	8698350	G/A				6.6302	0.8154	E34
qHSW-13-4	Gm13_8767019	8767019	G/T				3.83-5.61	0.85-1.14	E31,2
qHSW-13-5	Gm13_8791346	8791346	G/A				3.1594	0.6553	E36
qHSW-13-6	Gm13_18560842	18560842	G/A				5.4798	0.973	E14	50-14
qHSW-13-7	Gm13_21923558	21923558	T/C	4.49	3.07	E31	3.7927	1.7769	E33	50-14
qHSW-13-8	Gm13_21993880	21993880	A/C	4	0.634642	E32	3.11-7.05	0.69-1.62	E15;E31,6	50-14
qHSW-13-10	Gm13_25330622	25330622	G/A	4.078	62.11	E22				50-14, 42-3, 19-2,2-4, 42-3, 49-14
qHSW-13-11	Gm13_25330763	25330763	G/T	4.24-4.34	2.95-62.60	E21,2				50-14, 42-3, 19-2,2-4, 42-3, 49-14
qHSW-13-12	Gm13_25339842	25339842	C/T	4.078	62.11	E22				50-14, 42-3, 19-2,2-4, 42-3, 49-14
qHSW-13-13	Gm13_25340109	25340109	A/T	4.078	62.11	E22				50-14, 42-3, 19-2,2-4, 42-3, 49-14
qHSW-13-14	Gm13_26413901	26413901	G/A				6.01-9.73	2.40-4.88	E15;E25	42-3, 19-2,2-4, 42-3, 49-14,44-2
qHSW-13-15	Gm13_26750464	26750464	T/G				5.96-13.74	1.58-4.33	E11,2,4;E21,2	42-3, 19-2,2-4, 42-3, 49-14,44-2
qHSW-13-16	Gm13_27517832	27517832	G/A				4.3198	2.7477	E35	42-3, 19-2,2-4, 42-3, 49-14,44-2
qHSW-13-17	Gm13_27519703	27519703	C/T				5.4546	0.7291	E35	42-3, 19-2,2-4, 42-3, 49-14,44-2	Sonah et al. 2015
qHSW-13-18	Gm13_29717816	29717816	A/G				3.58-4.33	0.63-1.86	E45,6	44-2,49-1
qHSW-13-19	Gm13_30668762	30668762	G/T				5.0931	2.5406	E35	44-2,49-1
qHSW-13-20	Gm13_34593750	34593750	C/T				3.5851	0.7166	E31	45-6, 44-2
qHSW-13-21	Gm13_35648515	35648515	C/G				5.43-6.72	0.96-2.11	E21,2	45-6
qHSW-13-22	Gm13_36150820	36150820	C/G				3.9708	1.1663	E42	45-6
qHSW-13-23	Gm13_36655123	36655123	A/T				7.0519	1.2172	E12	45-6
qHSW-13-24	Gm13_38398194	38398194	C/T				4.4603	0.6079	E44	45-6
qHSW-13-25	Gm13_38916215	38916215	A/T				3.0503	0.6221	E14	45-6
qHSW-13-26	Gm13_43480280	43480280	T/A	4.03-12.25	3.01-63.68	E31,2;E41,2	3.12-10.88	1.21-5.26	E12,6;E22,3;E31,2,3,4,5,6;E43,4,5
qHSW-13-27	Gm13_43515241	43515241	T/C				4.2418	3.2532	E15
qHSW-13-28	Gm13_43558075	43558075	A/C				6.80-6.91	2.15-3.65	E41,2
qHSW-14-1	Gm14_3000529	3000529	G/A				3.96-4.43	1.13-1.20	E11,3
qHSW-14-2	Gm14_9347269	9347269	G/A				3.23-3.59	1.86-1.98	E43,4	8-3, 36-14, Karikari et al. 2019
qHSW-14-3	Gm14_9695864	9695864	A/G				5.04-8.32	1.86-1.98	E36;E45	36-14, Karikari et al. 2019
qHSW-14-4	Gm14_9757489	9757489	T/C				6.2385	2.4508	E12	23-1, 2-13, 36,14, Karikari et al. 2019
qHSW-14-5	Gm14_10883919	10883919	T/C	4.21-4.44	2.85-3.03	E11;E41				23-1, 2-13, 36,14
qHSW-14-6	Gm14_28001091	28001091	A/T				4.88-8.52	2.03-2.46	E31,2	23-1, 2-13
qHSW-14-7	Gm14_28137293	28137293	T/C				4.1874	0.9879	E34	23-1, 2-13
qHSW-14-8	Gm14_30239162	30239162	T/A				5.21-9.54	3.07-3.3.64	E41,2,4
qHSW-14-9	Gm14_35616377	35616377	A/G	4.01-4.25	2.88-62.08	E21,2
qHSW-14-10	Gm14_40721910	40721910	A/G	4.00-5.30	3.71-62.40	E12;E21,2; E32;E42	3.44-6.16	0.64-1.22	E32;E41,2,4
qHSW-14-11	Gm14_40721920	40721920	T/A	4.03-5.11	2.71-63.88	E12;E21,2; E31,2	3.9025	0.9084	E31
qHSW-14-12	Gm14_46657324	46657324	T/C	4.03241	2.71	E32	4.01-6.94	1.87-2.14	E13;E43,5,6
qHSW-14-13	Gm14_46659969	46659969	G/T				3.87-6.72	0.90-2.45	E15;E33,6;E42
qHSW-14-14	Gm14_46766676	46766676	C/T				5.0837	2.0961	E41
qHSW-15-1	Gm15_13105820	13105820	C/T				8.4813	1.9444	E26	29-3, 2-3
qHSW-15-2	Gm15_13347039	13347039	A/G				6.55-7.90	1.10-2.73	E25;E35	29-3, 2-3
qHSW-15-3	Gm15_13347089	13347089	G/A				6.9167	2.0442	E21	29-3, 2-3
qHSW-15-4	Gm15_30570940	30570940	A/G	4.07-4.56	2.75-62.25	E12;E21,2				32-2,2-3
qHSW-15-5	Gm15_47035163	47035163	G/T				4.13-4.37	0.95-1.76	E11;E24
qHSW-16-1	Gm16_1536839	1536839	A/G				4.83-6.54	1.01-1.60	E21,2
qHSW-16-2	Gm16_2576398	2576398	G/T				5.0765	1.1018	E36
qHSW-16-3	Gm16_11680077	11680077	T/C	4.06-4.11	2.77-62.03	E21,2
qHSW-16-4	Gm16_20348855	20348855	G/A				3.2132	1.683	E45
qHSW-16-5	Gm16_21914586	21914586	A/G	4.20-4.36	2.84-62.95	E11;E21,2
qHSW-16-6	Gm16_29882894	29882894	T/C				4.22-4.28	4.22-4.28	E44,6
qHSW-16-7	Gm16_30060864	30060864	T/C				3.75-5.98	0.90-1.59	E11,2;E24
qHSW-16-8	Gm16_36383544	36383544	G/A				3.7969	1.1563	E16
qHSW-17-1	Gm17_4614778	4614778	T/C				3.57-4.00	0.76-1.24	E31,2		Zhou et al. 2015
qHSW-17-2	Gm17_9333916	9333916	T/A				3.97-4.24	2.26-2.28	E35;E43	49-10, 34-17	Zhou et al. 2015
qHSW-17-3	Gm17_9515705	9515705	G/A	4.13685	2.79	E31				49-10, 34-17, Karikari et al. 2019	Zhou et al. 2015
qHSW-17-4	Gm17_9609422	9609422	T/C	4.14796	2.8	E41	3.20-3.94	0.03-3.11	E11,2,5;E41,2	49-10, 34-17, Karikari et al. 2019	Zhou et al. 2015
qHSW-17-5	Gm17_9609718	9609718	G/A	4.11679	2.77	E41				49-10, 34-17, Karikari et al. 2019
qHSW-17-6	Gm17_15346512	15346512	T/C				3.49-11.52	1.01-3.83	E13,6;E41,2,3,4,6	49-10, 34-17
qHSW-17-7	Gm17_15376140	15376140	A/G				5.399	1.2215	E25	49-10, 34-17
qHSW-17-8	Gm17_15560752	15560752	A/G				6.4246	0.8435	E34	49-10, 34-17	Zhang et al. 2015
qHSW-17-9	Gm17_36719608	36719608	T/C				5.27-5.87	1.33-1.54	E21,2	49-10, 34-17	Zhang et al. 2015
qHSW-17-10	Gm17_36732412	36732412	C/T				5.2082	1.0114	E26	49-10, 34-17
qHSW-18-1	Gm18_2345847	2345847	T/G				3.4079	1.1893	E25
qHSW-18-2	Gm18_2610992	2610992	T/C				3.29-9.39	0.82-1.53	E21,3,4,6
qHSW-18-3	Gm18_9915428	9915428	A/G				3.19-5.21	0.73-2.37	E26;E31,2,3;E45	002, 6-5
qHSW-18-4	Gm18_31165951	31165951	T/G				3.1869	0.2661	E24	2-5
qHSW-18-5	Gm18_40124268	40124268	G/A				3.29-4.08	0.60-1.23	E13,4	2-5
qHSW-18-6	Gm18_55448058	55448058	C/T				4.3174	1.0402	E35
qHSW-18-7	Gm18_55499718	55499718	G/A				5.5209	0.8573	E34
qHSW-18-8	Gm18_55753685	55753685	A/G				3.7226	1.3158	E41
qHSW-18-9	Gm18_56478709	56478709	T/A				10.1225	3.9014	E15
qHSW-18-10	Gm18_57497273	57497273	G/A				3.2803	3.0817	E35
qHSW-18-11	Gm18_58512141	58512141	T/C				4.43-8.33	1.61-1.81	E24,5
qHSW-19-1	Gm19_29268624	29268624	A/G				3.5126	1.7418	E41
qHSW-19-2	Gm19_34829608	34829608	C/T				4.4184	1.1152	E42
qHSW-19-3	Gm19_35793280	35793280	A/G				5.1231	1.3789	E25	Liu et al 2018
qHSW-19-4	Gm19_35826819	35826819	T/C				4.22-7.80	0.78-2.18	E11,2,3,4,6;E21,2;E31,2,6; E45,6	Liu et al 2018
qHSW-19-5	Gm19_35893815	35893815	T/C				3.48-6.93	0.72-0.94	E15;E44	Liu et al 2018
qHSW-19-6	Gm19_38581643	38581643	T/C				4.7568	0.5498	E34	Liu et al 2018, Karikari et al. 2019	Copley et al. 2018
qHSW-19-7	Gm19_40662371	40662371	T/C				4.9141	1.05	E24
qHSW-20-1	Gm20_606529	606529	T/G				4.1103	1.3298	E11
qHSW-20-2	Gm20_3361300	3361300	C/T				5.1563	1.8852	E35	34-5
qHSW-20-3	Gm20_8185857	8185857	C/T				3.7941	0.9806	E44
qHSW-20-4	Gm20_25314611	25314611	C/T				4.1548	1.0941	E46	34-5, 9-1
qHSW-20-5	Gm20_25937220	25937220	G/A				5.0672	1.32	E16	34-5, 9-1
qHSW-20-6	Gm20_31661175	31661175	T/G				8.1401	1.681	E26	34-5, 9-1
qHSW-20-7	Gm20_33305890	33305890	C/A				4.0647	2.3776	E35	34-5, 9-1
qHSW-20-8	Gm20_33749384	33749384	G/A				10.7005	2.4214	E35	34-5, 9-1
qHSW-20-9	Gm20_33980711	33980711	G/A				3.3461	1.6216	E45	34-5, 9-1
qHSW-20-10	Gm20_34083917	34083917	G/C				4.4488	2.3518	E41
qHSW-20-11	Gm20_39515872	39515872	T/C				4.9471	0.7078	E34	Liu et al 2018
qHSW-20-12	Gm20_41100226	41100226	T/C				4.3583	0.7881	E14
a gives quantitative trait nucleotides (QTNs) detected on each chromosome following the nomenclature of McCouch et al. (1997). b Single nucleotide polymorphism (SNP) associated with each QTN, the naming followed Glycine max (Gm) chromosome number underscore with the position of the SNP. c negative log of the p-value by the single-locus models of GWAS (MLM and CMLM). d Phenotypic variation explain…
References
Contreras-Soto RI, Mora F, de Oliveira MA, Higashi W, Scapim CA, Schuster I. A genome-wide association study for agronomic traits in soybean using SNP markers and SNP-based haplotype analysis. PloS one. 2017;12(2).
Copley TR, Duceppe MO, O’Donoughue LS. (2018). Identification of novel loci associated with maturity and yield traits in early maturity soybean plant introduction lines. BMC Genom 19(1):167
Karikari B, Chen S, Xiao Y, Chang F, Zhou Y, Kong J, Bhat JA, Zhao T. Utilization of interspecific high-density genetic map of RIL population for the QTL detection and candidate gene mining for 100-seed weight in soybean. Front in Plant Sci. 2019;10:1001.
Lu X, Xiong Q, Cheng T, Li QT, Liu XL, Bi YD, Li W, Zhang WK, Ma B, Lai YC, Du WG. A PP2C-1 allele underlying a quantitative trait locus enhances soybean 100-seed weight. Mole Plant. 2017:10(5):670-84.
Sonah H, O'Donoughue L, Cober E, Rajcan I, Belzile F. Identification of loci governing eight agronomic traits using a GBS‐GWAS approach and validation by QTL mapping in soya bean. Plant Biotechnol J.2015;13(2):211-21.
Yan L, Hofmann N, Li S, Ferreira ME, Song B, Jiang G, Ren S, Quigley C, Fickus E, Cregan P, Song Q. Identification of QTL with large effect on seed weight in a selective population of soybean with genome-wide association and fixation index analyses. BMC Genom. 2017;18(1):529.
Zhang Y, He J, Wang Y, Xing G, Zhao J, Li Y, Yang S, Palmer RG, Zhao T, Gai J. Establishment of a 100-seed weight quantitative trait locus–allele matrix of the germplasm population for optimal recombination design in soybean breeding programmes. J Exper Bot. 2015;66(20):6311-25.
Zhou Z, Jiang Y, Wang Z, Gou Z, Lyu J, Li W, Yu Y, Shu L, Zhao Y, Ma Y, Fang C. Resequencing 302 wild and cultivated accessions identifies genes related to domestication and improvement in soybean. Nat Biotechnol. 2015;33(4):408-14.

## Sheet: Table S3
Additional File 2 Table S3. Pairwise comparison of the 8 GWAS models
Models	MLM	CMLM	mrMLM	FASTmrMLM	FASTmrEMMA	pLARmEB	pKWmEB	ISIS EM-BLASSO
MLM	30
CMLM	24	33
mrMLM	6	8	75
FASTmrMLM	5	6	44	56
FASTmrEMMA	7	6	15	12	32
pLARmEB	5	5	22	18	19	82
pKWmEB	4	5	16	14	12	14	61
ISIS EM-BLASSO	4	2	12	11	11	14	16	47
The numbers between the same model represent the total number of SNPs detected by one individual model across the four environments
