# Supplementary material for: Identification of quantitative trait nucleotides and candidate genes for soybean seed weight by multiple models of genome-wide association study
Source: BMC Plant Biol. 2020 Sep 1;20:404. doi: 10.1186/s12870-020-02604-z (PMC7466808; doi:10.1186/s12870-020-02604-z)
Supplement: Supplementary file 6 — Additional file 6 : Table S4. Potential candidate genes underlying stable SNPs. Table S5. Candidate genes expression across the various tissues and seed developmental stages obtained from SoyBase. Table S6. Cis-acting regulating elements related to seed development obtained from PlantCARE. [file 12870_2020_2604_MOESM6_ESM.xlsx]

## Sheet: Table S4
Additional File 6 Table S4. Potential candidate genes underlying stable SNPs
			Candidate gened
Chro_LDblocka	SNP positionb	NGc	Wm82.a1.v1	Wm82.a2.1	Pos (kb)e	Haf	Protein familyg	Biological function related to seed developmenth
Gm01_50522881-50604755	50604755	130	Glyma01g38450	Glyma.01g178000	54.742	At1g75080	Brassinosteroid signalling positive regulator (BZR1) family protein	regulation of transcription, DNA-dependent; brassinosteroid mediated signaling pathway; negative regulation of transcription, DNA-dependent; seed development; ovule development
Gm02_5698503-5881027	5698517	129	Glyma02g07240	Glyma.02g065300	54.391	At1g12820	Auxin signaling F-box 3	pollen maturation; stamen development; flowering; cellular response to nitrate
Gm02_42430957-42789470	42789470	104	Glyma02g37800	Glyma.02g214300	328.148	At5g60930	P-loop containing nucleoside triphosphate hydrolases superfamily protein	cytokinesis by cell plate formation; microtubule-based movement; cell proliferation; anaphase
Gm03_6961833-6973621	6961833	80	Glyma03g06420	Glyma.03g050100	271.908	At5g01600	Ferretin 1	flower development
			Glyma03g06550	Glyma.03g050900	176.991	At2g34480	Ribosomal protein L18ae/LX family protein	translation; plant-type cell wall organization; ribosome biogenesis; cell wall modification
Gm04_4767641-5074781	4940916	113	Glyma04g06760	Glyma.04g063600	272.517	At4g18710	Protein kinase superfamily protein	brassinosteroid mediated signaling pathway; multidimensional cell growth
			Glyma04g06160	Glyma.04g058200	226.621	At4g33160	F-box family protein	ubiquitin-dependent protein catabolic process
Gm06_13909376-13926598	13909376	104	Glyma06g17540	Glyma.06g167000	7.62	At5g23660(AtSWEET12)	MTN3/SWEET	sucrose transport
			Glyma06g17530	Glyma.06g166900	21.72	At5g50800(AtSWEET13)	MTN3/SWEET	sucrose transport
			Glyma06g17520 (GmSWEET15)	Glyma.06g166800	41.038	At5g23660 (AtSWEET12)	MTN3/SWEET	sucrose transport
	47288973	80	Glyma06g44510	Glyma.06g290600	125.855	At4g28390	ADP/ATP carrier 3	transporter activity; ATP:ADP antiporter activity
Gm07_4622116-4681774	4622296	93	Glyma07g05820 (GmCYP78A50)	Glyma.07g052300	113.585	At2g46660	cytochrome P450, family 78, subfamily A, polypeptide 6	seed development
Gm07_9305360-9324057	9324057	94	Glyma07g11550	Glyma.07g102500	173.891	At1g73590	Auxin efflux carrier family protein	regulation of cell size; embryo development; organ morphogenesis; flower development; inflorescence development; cell wall macromolecule metabolic process; flower morphogenesis; stamen development; negative regulation of biological process; transmembrane transport
Gm08_4605089-4692303	4692303	132	Glyma08g06420	Glyma.08g059700	106.778	At1g11260	sugar transporter 1	monosaccharide transport
Gm08_15803242-16134174	15803242	121	Glyma08g20770	Glyma.08g194600	38.65	At3g21250	multidrug resistance-associated protein 6; ABC transporter transmembrane region; ABC transporter	transport; transmembrane transport
			Glyma08g20780	Glyma.08g194700	27.861	At3g21250	ABC transporter transmembrane region; ABC transporter	transport; transmembrane transport
Gm09_3415574-3463924	3461722	112	Glyma09g04840	Glyma.09g043200	190.501	At4g15920 (AtSWEET17)	Nodulin MtN3 family protein	sugar transmembrane transporter activity
Gm09_29357206-29854757	29505518	53	Glyma09g24020	No corrrespondence	161.828	At4g18960	K-box region and MADS-box transcription factor family protein	regulation of transcription, DNA-dependent; plant-type cell wall modification; regulation of flower development; carpel development; petal development; stamen development; ovule development; maintenance of floral organ identity; meristem development
Gm10_46346422-46364184	46346736	119	Glyma10g38580	Glyma.10g240900	11.918	At1g24260	K-box region and MADS-box transcription factor family protein	cell fate specification; regulation of transcription, DNA-dependent; flower development; specification of floral organ identity; carpel development; ovule development; specification of floral organ number
Gm11_26861064-27075467	27075467	68	Glyma11g27070 (GmSWEET)	No corrrespondence	450.049	At5g13170 (AtSWEET15)	senescence-associated gene 29	sucrose transport
Gm12_36190121-36282591	36190121	129	Glyma12g33280	Glyma.12g205400	426.884	At4g28390	ADP/ATP carrier 3	transport; transmembrane transport
			Glyma12g32130	Glyma.12g195200	494.317	At1g01380	Homeodomain-like superfamily protein	cell fate specification; regulation of transcription, DNA-dependent; epidermal cell differentiation
Gm13_21993852-21994375	21993880	105	Glyma13g18280	Glyma.13g122000	49.705	At3g18200	Nodulin MtN21/EamA-like transporter family	transport
			Glyma13g17890	Glyma.13g118600	410.899	At2g47000	ATP binding cassette subfamily B4	auxin efflux; proteasomal ubiquitin-dependent protein catabolic process; proteasome assembly; transmembrane transport
Gm13_26560065-26750464	26750464	117	Glyma13g22800	Glyma.13g159500	460.78	At5g32440	Ubiquitin system component Cue protein	cell morphogenesis; cellular membrane fusion; cell growth; Golgi vesicle transport
Gm13_43480280-43981653	43480280	134	Glyma13g43200	Glyma.13g355600	496.189	At4g35420	dihydroflavonol 4-reductase-like1	pollen development; pollen exine formation; cellular metabolic process; seed development; sporopollenin biosynthetic process
Gm14_40391135-40881827	40721920	24	Glyma14g33340	Glyma.14g163900	422.986	At1g38131	O-fucosyltransferase family protein	biological process
Gm14_46557629-46680344	46659969	100	Glyma14g37700	Glyma.14g197800	350.353	At3g14750	structural maintenance of chromosomes domain protein	biological process, cell differentiation, flower development
Gm15_13281653-13387644	13347039	92	Glyma15g17040	Glyma.15g158600	27.318	At1g31040	PLATZ transcription factor family protein	biological process
Gm15_30570940-31011761	30570940	29	Glyma15g27750 (GmSWEET42)	Glyma.15g211800	249.274	At3g14770(AtSWEET2)	Nodulin MtN3 family protein	biological process
Gm15_47035163-47063328	47035163	77	Glyma15g39730	Glyma.15g248200	478.841	At1g17110	UBP15 | ubiquitin-specific protease 15	ubiquitin-dependent protein catabolic process; cell proliferation; flower development; fruit development; protein deubiquitination
Gm16_300568176-30152651	30060864	86	Glyma16g26140	Glyma.16g145900	252.45	At3g26935	DHHC-type zinc finger family protein	biological process
Gm17_15178123-15400615	15346512	66	Glyma17g17850	Glyma.17g164100	419.872	At5g67360	ARA12 | Subtilase family protein	proteolysis; seed coat development; negative regulation of catalytic activity; mucilage metabolic process involved seed coat development; mucilage extrusion from seed coat
			Glyma17g18360	Glyma.17g167700	369.053	At5g67260	CYCD3;2 | CYCLIN D3;2 |	regulation of cell proliferation; seed development; regulation of cell cycle
Gm18_9915428-10011830	9915428	97	Glyma18g11180	No corrrespondence	109.154	At5g24930	ATCOL4, COL4 | CONSTANS-like 4	MAPK cascade; regulation of transcription, DNA-dependent; protein targeting to membrane;positive regulation of transcription
Gm19_35793280-35894049	35893815	73	Glyma19g28070	Glyma.19g105700	467.597	At3g61110	ARS27A, RS27A | ribosomal protein S27	RNA methylation; translation; plant-type cell wall organization; ribosome biogenesis; cell wall modification
		2661
a gives chromosome number (Gm) followed by underscore with the start and end of the LD block in base pair; b SNP position starts with Gm followed by chromosome number. c number of genes within ±500kb of SNP position. d Predicted candidate genes in this study(both version 1 and 2 of William 82 reference genome. e Position of candidate gene from the SNP position (positions with bolded font represen…

## Sheet: Table S5
Additional File 6 Table S5. Candidate genes expression across the various tissues and seed developmental stages obtained from SoyBase
Gene	young_leaf	flower	one cm pod	pod shell 10DAF	pod shell 14DAF	seed 10DAF	seed 14DAF	seed 21DAF	seed 25DAF	seed 28DAF	seed 35DAF	seed 42DAF	root	nodule
Glyma01g38450	268	245	360	450	463	98	170	85	247	185	222	172	345	415
Glyma02g07240	37	55	50	56	34	31	38	17	34	22	42	23	56	38
Glyma02g37800	467	119	163	120	23	77	96	64	50	22	31	8	120	17
Glyma03g06420	9	227	30	19	71	8	8	1	1	1	8	25	4	1
Glyma03g06550	0	0	0	0	0	1	0	0	0	0	0	1	0	0
Glyma04g06760	15	42	9	9	8	17	25	13	16	6	8	3	17	6
Glyma04g06160	281	468	511	551	428	162	139	96	200	149	233	154	523	373
Glyma06g17540	0	0	0	0	0	0	2	1	22	15	40	10	39	11
Glyma06g17530	0	159	0	2	1	1	0	1	10	19	43	22	12	19
Glyma06g17520	77	1135	101	154	90	23	17	5	9	20	48	18	0	0
Glyma06g44510	387	170	337	383	139	116	215	110	171	186	232	75	389	162
Glyma07g05820	19	187	357	339	130	49	108	62	103	55	46	17	758	69
Glyma07g11550	49	71	91	56	28	105	74	29	29	17	34	14	138	7
Glyma08g06420	122	663	338	134	97	421	265	149	305	329	223	39	327	140
Glyma08g20770	184	203	224	210	114	41	109	40	34	18	25	14	116	130
Glyma08g20780	40	24	17	21	7	4	8	1	13	8	24	9	9	0
Glyma09g04840	30	7	3	2	1	0	0	0	0	0	0	0	4	0
Glyma09g24020	0	0	0	0	0	0	0	0	0	0	0	0	0	0
Glyma10g38580	0	3	0	0	1	0	0	0	0	0	0	0	11	4
Glyma11g27070	0	0	0	0	0	0	0	0	1	1	2	1	0	0
Glyma12g33280	14	12	7	3	7	17	16	4	7	1	2	0	0	0
Glyma12g32130	702	382	759	697	589	227	314	122	298	280	372	241	490	229
Glyma13g18280	1	0	0	0	0	1	0	0	0	0	0	0	38	0
Glyma13g17890	0	6	0	2	4	2	6	0	2	0	1	0	0	0
Glyma13g22800	142	170	234	433	293	65	162	98	219	115	125	38	276	177
Glyma13g43200	16	25	11	3	6	1	0	0	1	1	0	0	0	0
Glyma14g33340	3	4	10	13	3	3	0	5	4	4	10	2	7	0
Glyma14g37700	28	14	22	25	15	5	24	7	28	27	34	15	19	11
Glyma15g17040	0	5	7	13	1	1	5	6	1	1	3	0	3	0
Glyma15g27750	60	30	18	21	21	15	16	5	24	18	24	8	113	24
Glyma15g39730	94	156	103	81	19	76	106	62	115	67	100	31	124	79
Glyma16g26140	82	68	137	141	113	49	82	34	100	101	187	116	141	76
Glyma17g17850	666	360	825	830	935	796	3594	2351	5066	3874	2414	1504	879	1920
Glyma17g18360	69	94	311	265	121	101	69	18	14	17	13	5	19	39
Glyma18g11180	0	0	0	0	0	0	0	0	1	0	0	0	0	0
Glyma19g28070	193	212	275	303	149	395	339	58	238	143	188	70	302	261
DAF=Days after flowering

## Sheet: Table S6
Additional File 6 Table S6. Cis-acting regulating elements related to seed development obtained from PlantCARE
Gene ID	CARE	Squence of CARE	Start position after ATG	Interval from the start position	Indication of forward (+) or reverse(-) from the start position	Crop earlier identified	Function of CARE
Glyma01g38450	circadian	CAAAGATATC	674	9	+	Lycopersicon esculentum	cis-acting regulatory element involved in circadian control
Glyma01g38450	GCN4_motif	TGAGTCA	403	7	+	Oryza sativa	cis-regulatory element involved in endosperm expression
Glyma02g07240	MSA-like	(T/C)C(T/C)AACGG(T/C)(T/C)A	1385	9	-	Catharanthus roseus	cis-acting element involved in cell cycle regulation
Glyma03g06420	RY-element	CATGCATG	538	8	+	Helianthus annuus	cis-acting regulatory element involved in seed-specific regulation
Glyma03g06600	RY-element	CATGCATG	323	8	+	Helianthus annuus	cis-acting regulatory element involved in seed-specific regulation
Glyma04g06760	circadian	CAAAGATATC	802	9	+	Lycopersicon esculentum	cis-acting regulatory element involved in circadian control
Glyma04g06760	GCN4_motif	TGAGTCA	255	7	+	Oryza sativa	cis-regulatory element involved in endosperm expression
Glyma06g17520	RY-element	CATGCATG	1450	8	-	Helianthus annuus	cis-acting regulatory element involved in seed-specific regulation
Glyma06g44510	circadian	CAAAGATATC	416	9	-	Lycopersicon esculentum	cis-acting regulatory element involved in circadian control
Glyma07g11550	circadian	CAAAGATATC	212	9	+	Lycopersicon esculentum	cis-acting regulatory element involved in circadian control
Glyma07g11550	circadian	CAAAGATATC	1132	9	-	Lycopersicon esculentum	cis-acting regulatory element involved in circadian control
Glyma08g20780	circadian	CAAAGATATC	1177	9	+	Lycopersicon esculentum	cis-acting regulatory element involved in circadian control
Glyma09g04840	MSA-like	(T/C)C(T/C)AACGG(T/C)(T/C)A	1271	8.5	+	Catharanthus roseus	cis-acting element involved in cell cycle regulation
Glyma12g33280	RY-element	CATGCATG	174	8	+	Helianthus annuus	cis-acting regulatory element involved in seed-specific regulation
Glyma12g33280	RY-element	CATGCATG	247	8	+	Helianthus annuus	cis-acting regulatory element involved in seed-specific regulation
Glyma13g17890	circadian	CAAAGATATC	643	9	-	Lycopersicon esculentum	cis-acting regulatory element involved in circadian control
Glyma13g17890	GCN4_motif	TGAGTCA	963	7	-	Oryza sativa	cis-regulatory element involved in endosperm expression
Glyma13g17890	GCN4_motif	TGAGTCA	1200	7	-	Oryza sativa	cis-regulatory element involved in endosperm expression
Glyma14g11930	MSA-like	TCAAACGGT	966	9	-	Catharanthus roseus	cis-acting element involved in cell cycle regulation
Glyma15g17040	GCN4_motif	TGAGTCA	593	7	+	Oryza sativa	cis-regulatory element involved in endosperm expression
Glyma15g39730	GCN4_motif	TGAGTCA	795	7	-	Oryza sativa	cis-regulatory element involved in endosperm expression
Glyma19g28070	GCN4_motif	TGAGTCA	736	7	+	Oryza sativa	cis-regulatory element involved in endosperm expression
Glyma01g38450	ABRE	CACGTG	1199	6	-	Arabidopsis thaliana	cis-acting element involved in the abscisic acid responsiveness
Glyma01g38450	ABRE	ACGTG	1200	5	+	Arabidopsis thaliana	cis-acting element involved in the abscisic acid responsiveness
Glyma02g07240	ABRE	ACGTG	1316	5	+	Arabidopsis thaliana	cis-acting element involved in the abscisic acid responsiveness
Glyma02g37800	ABRE	GACACGTGGC	1418	9	+	Triticum aestivum	cis-acting element involved in the abscisic acid responsiveness
Glyma02g37800	ABRE	CACGTG	1420	6	-	Arabidopsis thaliana	cis-acting element involved in the abscisic acid responsiveness
Glyma02g37800	ABRE	ACGTG	1421	5	+	Arabidopsis thaliana	cis-acting element involved in the abscisic acid responsiveness
Glyma02g37800	ABRE	CGCACGTGTC	1425	9	-	Hordeum vulgare	cis-acting element involved in the abscisic acid responsiveness
Glyma03g06420	ABRE	ACGTG	1305	5	+	Arabidopsis thaliana	cis-acting element involved in the abscisic acid responsiveness
Glyma03g06420	ABRE	GACACGTGGC	1395	9	-	Triticum aestivum	cis-acting element involved in the abscisic acid responsiveness
Glyma03g06420	ABRE	CACGTG	1397	6	-	Arabidopsis thaliana	cis-acting element involved in the abscisic acid responsiveness
Glyma03g06420	ABRE	ACGTG	1398	5	+	Arabidopsis thaliana	cis-acting element involved in the abscisic acid responsiveness
Glyma03g06550	ABRE	ACGTG	816	5	+	Arabidopsis thaliana	cis-acting element involved in the abscisic acid responsiveness
Glyma03g06550	ABRE	ACGTG	960	5	+	Arabidopsis thaliana	cis-acting element involved in the abscisic acid responsiveness
Glyma04g06160	ABRE	ACGTG	1489	5	-	Arabidopsis thaliana	cis-acting element involved in the abscisic acid responsiveness
Glyma06g17520	ABRE	ACGTG	397	5	-	Arabidopsis thaliana	cis-acting element involved in the abscisic acid responsiveness
Glyma06g17520	ABRE	CACGTG	437	6	+	Arabidopsis thaliana	cis-acting element involved in the abscisic acid responsiveness
Glyma06g17520	ABRE	ACGTG	438	5	+	Arabidopsis thaliana	cis-acting element involved in the abscisic acid responsiveness
Glyma07g05820	ABRE	ACGTG	1313	5	-	Arabidopsis thaliana	cis-acting element involved in the abscisic acid responsiveness
Glyma07g05820	ABRE	ACGTG	1386	5	-	Arabidopsis thaliana	cis-acting element involved in the abscisic acid responsiveness
Glyma07g11550	ABRE	ACGTG	1086	5	-	Arabidopsis thaliana	cis-acting element involved in the abscisic acid responsiveness
Glyma08g06420	ABRE	ACGTG	165	5	+	Arabidopsis thaliana	cis-acting element involved in the abscisic acid responsiveness
Glyma10g38580	ABRE	ACGTG	99	5	-	Arabidopsis thaliana	cis-acting element involved in the abscisic acid responsiveness
Glyma10g38580	ABRE	ACGTG	601	5	+	Arabidopsis thaliana	cis-acting element involved in the abscisic acid responsiveness
Glyma10g38580	ABRE	GCAACGTGTC	734	10	+	Hordeum vulgare	cis-acting element involved in the abscisic acid responsiveness
Glyma10g38580	ABRE	ACGTG	737	5	+	Arabidopsis thaliana	cis-acting element involved in the abscisic acid responsiveness
Glyma10g38580	ABRE	GACACGTGGC	829	9	+	Triticum aestivum	cis-acting element involved in the abscisic acid responsiveness
Glyma10g38580	ABRE	ACGTG	832	5	+	Arabidopsis thaliana	cis-acting element involved in the abscisic acid responsiveness
Glyma10g38580	ABRE	CACGTG	1097	6	-	Arabidopsis thaliana	cis-acting element involved in the abscisic acid responsiveness
Glyma10g38580	ABRE	ACGTG	1098	5	+	Arabidopsis thaliana	cis-acting element involved in the abscisic acid responsiveness
Glyma13g17890	ABRE	ACGTG	574	5	+	Arabidopsis thaliana	cis-acting element involved in the abscisic acid responsiveness
Glyma13g17890	ABRE	ACGTG	1110	5	+	Arabidopsis thaliana	cis-acting element involved in the abscisic acid responsiveness
Glyma13g43200	ABRE	ACGTG	266	5	+	Arabidopsis thaliana	cis-acting element involved in the abscisic acid responsiveness
Glyma13g43200	ABRE	ACGTG	290	5	+	Arabidopsis thaliana	cis-acting element involved in the abscisic acid responsiveness
Glyma14g33340	ABRE	ACGTG	11	5	+	Arabidopsis thaliana	cis-acting element involved in the abscisic acid responsiveness
Glyma15g27750	ABRE	ACGTG	554	5	+	Arabidopsis thaliana	cis-acting element involved in the abscisic acid responsiveness
Glyma15g39730	ABRE	ACGTG	720	5	-	Arabidopsis thaliana	cis-acting element involved in the abscisic acid responsiveness
Glyma15g39730	ABRE	GACACGTGGC	1479	9	+	Triticum aestivum	cis-acting element involved in the abscisic acid responsiveness
Glyma15g39730	ABRE	CACGTG	1481	6	-	Arabidopsis thaliana	cis-acting element involved in the abscisic acid responsiveness
Glyma15g39730	ABRE	ACGTG	1482	5	+	Arabidopsis thaliana	cis-acting element involved in the abscisic acid responsiveness
Glyma16g26140	ABRE	ACGTG	1450	5	-	Arabidopsis thaliana	cis-acting element involved in the abscisic acid responsiveness
Glyma17g17850	ABRE	ACGTG	436	5	-	Arabidopsis thaliana	cis-acting element involved in the abscisic acid responsiveness
Glyma17g18360	ABRE	ACGTG	611	5	-	Arabidopsis thaliana	cis-acting element involved in the abscisic acid responsiveness
Glyma17g18360	ABRE	ACGTG	1323	5	+	Arabidopsis thaliana	cis-acting element involved in the abscisic acid responsiveness
Glyma17g18360	ABRE	ACGTG	1401	5	+	Arabidopsis thaliana	cis-acting element involved in the abscisic acid responsiveness
Glyma06g17530	ABRE	ACGTG	661	5	-	Arabidopsis thaliana	cis-acting element involved in the abscisic acid responsiveness
