# Supplementary material for: Identification of quantitative trait nucleotides and candidate genes for soybean seed weight by multiple models of genome-wide association study
Source: BMC Plant Biol. 2020 Sep 1;20:404. doi: 10.1186/s12870-020-02604-z (PMC7466808; doi:10.1186/s12870-020-02604-z)
Supplement: Supplementary file 8 — Additional file 8 : Table S7. Primers used for qRT-PCR. [file 12870_2020_2604_MOESM8_ESM.xlsx]

## Sheet: Table S7
Additional File 8 Table S7. Primers used for qRT-PCR
Gene	Forward (5'-3')	Reverse (5'-3')
Glyma06g44510	GCTTGTCTTGTTCGGAAAGAAA	CAAGGGAATCGGCATGATTATC
Glyma08g06420	TGAACCAGTACTGTCAATACGA	TTTCAGATAGGTAGAGTGGCAC
Glyma12g33280	GAATCATAGTGTACCGTGGTCT	CCAAGAGAAAACTCGCAAAGAA
Glyma19g28070	CATTTCTCTTTACTGCCGTTCC	GACACACCCAGAACTATCAGAA
GmActin11	GGTGGTTCTATCTTGGCATC	CTTTCGCTTCAATAACCCTA
