# Supplementary material for: Identification of quantitative trait nucleotides and candidate genes for soybean seed weight by multiple models of genome-wide association study
Source: BMC Plant Biol. 2020 Sep 1;20:404. doi: 10.1186/s12870-020-02604-z (PMC7466808; doi:10.1186/s12870-020-02604-z)
Supplement: Supplementary file 9 — Additional file 9 : Table S8. Phenotypic data (average) of 573 accessions used in this study. [file 12870_2020_2604_MOESM9_ESM.xlsx]

## Sheet: Sheet1
Additional File 9 Table S8. Phenotypic data (average) of 573 accessions used in this study
Genotype	E1	E2	E3	E4
P001	17.57	18.95	16.5833	16.0667
P002	19.2667	24.1133	22.8833	23.2
P003	28.53	31.07	34.18	27.26
P004	17.0433	18.64	16.715	17.3967
P005	17.1267	19.34	18.2933	15.5
P006	14.75	17.7667	15.7133	13.48
P007	22.0267	21.7467	24.76	26.5267
P008	22.6933	24.5933	23.9275	23.65
P009	19.3167	22.8033	23.475	21.1933
P010	18.45	17.38	20.25	20.3067
P011	19.9567	20.1333	21.45	22.95
P012	12.17	12.03	11.1183	11.9033
P013	10.4033	12.67	11.4925	11.57
P014	17.6733	18.0167	17.4783	15.56
P015	19.96	19.3033	18.965	18.69
P016	17.2133	18.4833	16.7783	20.77
P017	18.4267	20.1933	21.71	23.16
P018	7.23667	8.23	7.705	8.38333
P019	21.1667	21.4	21.505	20.1133
P020	17.34	19.93	17.4533	18.4367
P022	17.6967	19.35	17.8075	20.65
P023	21.4	22.9867	23.2625	24.54
P024	23.4867	27.36	25.4325	25.7167
P025	14.6633	15.4933	15.74	14.7567
P026	21.465	21.8633	18.6283	19.31
P027	12.9833	13.5267	12.5783	11.88
P028	26.2533	27.0733	30.7675	27.26
P029	14.2667	14.715	11.985	11.6967
P030	12.5967	15.11	13.43	13.6667
P031	16.0533	20.0567	17.2875	20.0467
P032	15.7767	16.7367	17.04	19.4256
P033	20.01	19.44	20.88	19.4267
P034	16.94	17.4	16.7533	18.3833
P035	19.5767	19.2067	18.78	16.4767
P036	15.4233	19.1767	17.8375	15.6133
P037	19.4533	21.4567	21.1667	23.6767
P038	14.6867	18.525	17.475	15.29
P039	19.8967	20.57	20.2878	18.8033
P040	26.9233	31.5667	27.695	29.73
P041	17.0467	19.46	16.175	18.5833
P042	17.4233	18.2133	16.69	19.0167
P043	17.4533	18.42	17.6317	17.5767
P044	19.0033	21.31	24.9	19.4256
P045	19.6267	22.5133	19.3433	18.7633
P046	21.0367	21.9033	22.8075	21.0633
P047	15.7333	20.875	18.8775	16.78
P048	32.3233	37.2767	31.955	29.7967
P049	21.4167	23.26	18.0383	23.7633
P050	17.2233	18.64	21.03	19.4256
P051	22.1467	23.8833	24.7425	23.93
P052	17.2367	18.535	20.2878	19.77
P053	15.39	19.7067	16.4067	15.6133
P054	18.2067	21.38	20.68	22.7367
P055	20.86	22.46	19.8917	19.93
P056	26.6	28.43	25.4833	23.3967
P057	15.515	18.69	15.4667	15.56
P058	17.585	18.1567	17.745	13.29
P059	20.3967	22.72	23.125	23.6767
P060	14.62	17.7533	18.125	18.17
P061	18.5	21.59	20.2878	19.4256
P063	11.48	13.95	13.35	12.4256
P064	25.89	28.4333	27.36	31.7967
P065	20.7367	26.265	24.0425	23.7633
P066	18.2267	22.6167	18.005	18.4
P067	19.2167	20.7133	18.645	17.8133
P068	24.215	27.17	25.3133	23.7633
P069	15.9367	19.68	14.82	14.0133
P070	18.0967	18.6567	18.4933	20.75
P071	17.19	19.9	17.5283	20.62
P072	17.1	14.9667	16.2467	18.9667
P074	13.78	15.4467	18.03	19.73
P075	20.86	21.4933	18.5217	19.49
P076	17.88	19.1733	18.05	18.19
P077	17.9233	19.1033	20.415	19.4256
P078	17.76	19.09	18.8267	15.2167
P079	17.1167	19.81	20.19	22.6833
P080	20.3	19.6833	21.1425	19.7867
P082	19.09	21.09	19.29	18.8033
P083	26.665	27.77	28.8883	29.3233
P084	21.4967	22.0067	19.6283	20.5267
P085	12.5	14.1333	14.4417	13.8133
P086	18.95	17.8867	18.1733	19.17
P087	18.8467	20.8067	19.585	19.38
P088	20.76	19.3267	21.93	20.71
P089	12.5167	13.7633	12.155	12.39
P090	19.58	22.37	19.4867	19.7433
P091	9.21333	10.26	9.4925	10.7133
P092	19.9667	17.2633	20.115	20.02
P093	14.1033	12.3133	13.005	12.38
P094	18.4967	20.9633	18.635	21.82
P095	18.1033	21.8967	23.205	19.4256
P096	15.0933	20.9667	19.2275	16.5267
P097	16.2167	19.0833	18.485	15.2167
P098	18.16	21.73	20.32	17.2767
P099	16.0233	16.1	19.85	18.68
P100	15.8067	18.3433	14.6375	13.2867
P101	14.29	16.92	19.1525	19.9067
P102	16.6633	16.0333	16.4167	15.8533
P103	18.33	20.62	19.9133	19.0933
P104	21.0533	20.0767	18.4467	20.63
P105	14.6133	17.8667	18.4317	14.91
P106	14.83	18.0233	19.0183	15.69
P107	16.4867	19.99	19.2433	14.5667
P108	14.03	16.72	16.78	14.52
P109	13.59	14.96	14.325	14.4033
P110	23.22	27.38	30.9133	29.3233
P111	18.7467	20.25	21.6517	18.9667
P112	20.1267	25.1	23.5917	19.93
P113	19.1167	25.6367	21.6067	19.5433
P115	16.0567	18.66	17.0625	16.5033
P116	25.1733	30.3633	31.36	25.42
P117	20.8067	22.7967	21.0183	20.0667
P118	16.1767	19.65	19.59	17.2433
P119	20.0767	26.5667	20.7217	20.17
P120	16.4167	18.6367	18.8025	19.93
P121	24.3233	25.78	21.925	21.0067
P123	19.27	18.7233	18.4	23.7633
P124	18.2733	20.81	16.7833	15.1067
P125	24.12	23.17	20.32	19.4256
P126	23.2567	26.3033	23.7675	26.21
P127	22.1367	24.81	24.14	27.26
P128	18.8567	22.5	20.04	19.45
P129	20.8633	20.8267	21.2717	20.49
P130	32.6633	32.45	34.7567	32.5767
P131	17.8567	19.3733	17.88	18.7567
P132	17.1667	22.035	19.14	20.01
P133	22.6533	23.1967	28.96	25.5467
P134	19.9267	22.3433	21.5175	20.5133
P135	17.3867	16.68	15.35	19.4256
P136	14.5667	18.75	17.48	16.0667
P137	15.32	15.9333	15.5567	19.73
P138	20.0133	20.9367	19.0633	16.5267
P139	21.0467	22.1767	22.2417	23.61
P140	19.8433	20.2267	19.8975	19.0433
P141	17.3567	18.9	16.73	18.9667
P143	20.19	23.15	20.6125	23.7633
P144	11.2833	14.14	13.0725	11.3833
P145	24.5867	24.82	23.3567	25.4867
P146	15.8967	18.5133	16.94	16.37
P147	17.1933	20.89	17.29	18.5833
P148	23.24	21.9733	22.245	23.81
P149	14.31	16.3233	14.7033	12.9633
P151	21.4867	25.4833	24.675	22.3967
P152	18.7567	19.68	17.9117	20.0467
P153	22.8167	23.4967	23.0467	24.64
P154	19.9733	18.8933	24.2	20.62
P155	20.9467	22.55	24.8783	20.77
P156	11.8933	9.84333	10.43	10.0667
P157	14.65	14.9633	13.9875	14.64
P158	23.14	22.3633	21.9675	21.0967
P159	15.3167	16.1533	15.7583	14.7867
P160	18.4067	17.3767	19.8167	21.0067
P161	18.5867	23.5867	20.11	19.62
P162	22.7467	25.9633	28.125	23.22
P163	31.4167	39.7	34.26	31.25
P164	28.95	25.5767	31.85	29.45
P165	15.9867	15.3067	15.4483	15.3233
P166	19.0233	23.7567	22.115	21.1933
P167	16.93	20.4867	19.14	17.2433
P168	21.39	25.0033	24.4567	24.5333
P169	12.76	13.705	13.0467	12.66
P170	14.0633	15.64	14.5075	16.37
P171	14.85	14.2633	14.2833	14.2233
P172	22.8133	25.1833	26.2	22.1533
P173	19.1933	24.4667	24.1967	23.48
P175	17.46	18.1967	16.8375	18.1833
P176	21.7533	17.2967	18.5167	20.63
P177	15.44	17.2633	17.2517	16.9
P178	21.2033	22.6633	26.27	21.65
P179	27.445	27.2033	34.715	29.42
P180	21.3967	21.3167	21.1283	19.4256
P181	18.0833	22.61	24.5433	19.6133
P183	19.6067	22.33	18.4433	16.21
P184	17.4133	20.6633	18.59	15.56
P185	17.1267	22.5467	17.87	19.4256
P186	15.1133	17.85	14.9767	13.48
P187	18.935	21.72	19.985	19.4256
P189	14.63	20.55	17.9633	17.5067
P190	18.7367	21.4833	18.14	18.2467
P191	12.0567	13.7933	11.33	11.5467
P192	18.6433	22.6467	20.3167	19.6867
P193	15.4333	18.3867	17.41	16.48
P194	24.3333	25.1233	26.19	20.37
P195	15.53	18.2567	16.45	17.07
P196	15.01	17.02	16.73	18.2867
P197	17.23	18.7367	19.3433	19.93
P198	19.3333	25.5033	27.875	29.5833
P199	18.52	19.76	24.38	18.1867
P200	18.6233	21.745	18.4733	19.4256
P201	14.4533	18.04	16.805	15.69
P203	18.4467	20.82	22.41	19.97
P204	17.91	17.8	18.58	16.64
P205	26.1033	30.9833	27.58	29.665
P206	14.62	18.02	15.5	14.8767
P207	22.205	27.5167	23.8733	20.17
P208	25.03	27.2767	24.31	31.2267
P209	14.47	19.9133	18.06	13.8133
P210	16.7667	22.35	19.535	20.2567
P212	16.0133	17.9433	17.1333	16.5133
P213	17.4267	23.37	24.8767	17.7967
P214	21.7533	23.535	21.39	20.17
P215	13.8867	14.2167	14.91	13.29
P216	17.705	15.76	16.0367	16.62
P217	24.9267	30.3667	26.2833	28.19
P219	11.7433	14.39	13.06	10.8467
P221	16.155	20.6367	17.72	19.4256
P222	23.79	21.36	20.77	23.7633
P223	19.15	24.4267	22.6067	18.9667
P224	26.36	27.3067	33.77	28.38
P225	11.1667	11.65	11.8967	13.4256
P226	18.4767	21.94	20.98	19.7567
P227	28.1333	32.48	30.9967	35.3867
P228	14.2867	17.4633	14.49	13.57
P229	9.49	11.5667	9.99667	8.97
P230	24.3767	31.0467	28.5767	26.4256
P231	14.6567	15.4833	14.43	13.2767
P232	26.4433	26.7233	25.93	30.42
P233	17.4467	17.2433	18.71	17.1133
P234	18.5667	20.0667	23.3133	19.4256
P235	17.2267	20.4467	22.2233	20.71
P236	19.5933	23.27	21.07	19.463
P237	16.94	19.7233	16.6033	16.62
P239	20.3067	20.14	20.35	19.93
P240	18.3567	23.0533	25.3133	23.19
P241	28.38	29.7133	28.87	31.7967
P242	14.24	18.0333	13.68	16.73
P243	21.3	21.8167	20.9983	19.6333
P244	21.535	26.84	24.6533	22.4
P245	20.6267	21.9767	21.9967	26.73
P247	15.2067	18.67	15.81	18.62
P248	20.2	22.4967	19.3767	16.87
P249	19.3067	23.1867	24.21	19.17
P250	25.7667	28.6167	28.4933	26.4
P251	19.41	20.16	19.4367	21.8367
P252	19.6867	21.2133	20.6533	21.3433
P253	13.75	16.6733	14.3183	16.2267
P254	16.5533	20.3333	16.0833	18.17
P255	25.6367	26.0733	27.865	31.2267
P256	13.82	15.64	13.2367	15.4256
P257	19.5967	22.43	21.2867	23.7633
P258	18.11	17.1033	18.45	16.21
P259	17.7033	20.6433	18.7033	19.7133
P260	23.4133	26.1567	25.25	22.5867
P261	25.4833	23.11	21.7067	21.84
P262	18.3133	17.8933	19.7833	19.9067
P263	15.2833	14.9533	16.1167	14.5667
P264	16.3733	18.88	16.7233	17.5767
P265	15.9433	16.75	16.7033	15.65
P266	19.895	18.3033	18.1567	21.4633
P267	17.785	18.8767	18.1367	17.9433
P268	27.7833	28.7433	25.75	23.3967
P269	15.5467	20.08	17.3767	15.3367
P270	14.0267	18.115	18.28	20.8233
P272	14.32	18.3833	16.25	15.82
P274	21.9833	27.8367	27.125	27.3267
P275	18.86	23.58	19.6867	20.4567
P277	20.3433	24.6867	24.19	22.9567
P278	13.09	15.6233	14.5533	14.64
P279	13.7067	17.84	13.26	13.5967
P280	15.5867	19.2733	18.19	19.97
P281	11.3167	12.53	12.9233	11.4633
P282	18.8133	26.8733	23.4067	24.54
P283	16.6633	18.1633	19.7833	19.4256
P284	20.6	26.32	21.68	19.0133
P285	18.8567	22.8	17.9267	15.0967
P286	15.56	15.5733	15.66	17.7367
P287	14.79	16.77	16.64	14.7867
P288	19.4467	18.72	18.0833	15.1067
P289	18.9533	21.2967	23.4067	16.57
P291	19.66	17.26	21.225	17.1133
P292	21.1633	22.5167	18.52	19.4256
P293	37.1467	39.2567	35.455	36.7833
P294	24.875	26.7233	22.24	20.87
P295	20.24	24.1933	21.39	23.9633
P296	13.59	16.42	12.52	13.2333
P297	23.69	25.8667	21.245	20.17
P299	17.01	22.2	24.94	22.8433
P300	25.24	26.92	25.165	20.17
P302	15.93	21.7467	20.525	21.0733
P303	18.2333	18.63	18.4167	18.9333
P304	15.21	21.74	17.3967	16.5267
P306	19.0933	19.35	19.385	21.0067
P307	19.9533	19	17.5833	19.7633
P308	20.0333	20.2133	19.38	19.4256
P309	10.4067	10.3633	9.99	11.9033
P311	17.7033	17.81	19.5367	17.1133
P312	19.91	21.5367	19.23	19.4256
P313	16.36	18.46	19.43	21.8367
P314	24.7933	27.6133	26.01	31.2267
P315	19.0567	22.26	21.6667	21.1933
P316	16.7	20.81	19.37	17.3367
P317	20.13	25.3933	25.0967	23.48
P318	20.36	21.7033	24.44	21.1933
P319	19.0333	19.7433	18.1567	19.6867
P320	15.9833	20.91	20.14	17.13
P321	17.0633	18.1933	19.6667	19.48
P322	22.6467	21.29	22.59	24.0133
P323	24.26	25.7733	28.8733	32.5767
P324	26.2733	28.2967	29.3633	29.3233
P325	19.1067	18.9567	16.1417	16.48
P326	15.4633	16.1333	16.0333	16.5133
P327	25.4	26.6367	25.0033	28.36
P328	16.83	18.6	16.18	15.6867
P329	20.5933	19.2067	17.8717	19.1067
P330	19.9933	24.91	24.2133	21.1933
P332	19.6333	22.1733	17.7267	18.38
P333	19.6067	20.5467	18.1867	18.9667
P334	17.5667	22.37	20.395	21.5267
P335	21.7233	23.86	20.6067	19.4256
P336	21.1567	22.03	20.88	19.4256
P337	15.4733	18.8067	17.3367	17.2033
P338	19.75	25.9867	22.9567	22.9567
P340	16.9133	17.4733	17.78	18.2333
P341	22.0467	23.7067	21.7267	25.4867
P342	23.16	27.7333	29.665	25.8067
P343	16.3933	19.81	12.9367	16.0667
P344	15.2	14.2633	17.84	13.29
P345	14.5667	17.9133	14.43	13.88
P346	15.1267	19.06	18.9133	17.32
P347	13.3467	13.9867	13.6933	17.31
P348	15.435	15.6833	17.4367	19.6867
P349	18.0733	24.5433	20.9533	20.4567
P350	18.835	20.4033	17.7067	13.29
P351	24.8767	24.0567	22.6467	24.94
P352	21.02	21.43	20.8567	18.9533
P353	18.51	18.2833	17.7767	18.8733
P354	24.74	29.39	26.2633	25.4256
P355	20.0433	18.01	19.07	18
P356	14.11	14.6967	14.2933	15.12
P357	15.18	15.6367	14.4367	16.2267
P358	18.8467	24.3933	23.37	19.9567
P359	24.04	27.6333	27.75	26.4256
P360	21.98	23.6667	22.1767	19.4256
P361	19.3967	18.37	18.975	19.17
P362	19.0567	19.35	19.2967	23.4533
P363	17.8933	19.8433	18.9233	16.37
P364	19.5233	23.7833	23.99	19.2333
P365	19.65	21.015	21.8033	18.2367
P366	24.84	23.37	24.4867	23.66
P367	21.0167	24.2367	22.8867	23.27
P369	21.7233	20.73	21.6567	21.8067
P370	16.0867	15.9367	17.1367	21.5267
P371	22.75	27.4067	24.8667	24.2567
P372	22.46	23.33	22.9	21.1133
P373	16.7567	17.6467	17.1667	16.21
P374	20.8033	19.1567	19.5333	20.3233
P375	17.5833	22.7833	20.5733	20.41
P376	22.7067	27.3133	27.52	32
P377	16.6433	20.3367	19.8767	16.0867
P378	17.3467	18.1	19.8867	16.62
P379	20.6967	22.4633	23.3867	23.7633
P380	16.65	17.8967	19.2283	18.2333
P382	27.59	29.1567	25.2867	27.32
P383	20.7467	21.74	20.4267	19.6867
P384	18.1767	18.61	19.4733	20.17
P385	23.17	19.0433	22.2133	20.48
P386	16.7567	17.2033	15.93	13.5967
P387	13.1633	15	14.02	14.07
P388	16.2167	21.0867	19.48	18.17
P389	16.645	15.5033	15.9733	16.5133
P390	17.5367	19.5567	20.445	19.3933
P392	19.02	19.4667	19.94	19.17
P393	12.69	13.8933	12.8	13.2767
P394	16.1167	18.2133	17.52	19.4256
P395	17.64	16.3733	16.9567	16.1933
P397	30.02	29.75	30.8333	27.9333
P399	24.8567	26.1867	29.02	24.4256
P400	19.6633	21.9433	17.6833	18.5267
P401	27.0333	29.1033	28.1633	26.21
P402	22.7933	24.1467	23.87	26.21
P403	29.56	31.2067	29.03	26.21
P404	28.4567	29.1267	27.88	26.21
P405	21.3367	25.9367	24.705	23.9633
P406	19.025	20.4067	21.3417	23.9633
P407	33.11	33.08	34.97	33.4256
P408	26.5933	27.3033	27.1567	25.5
P409	25.9933	23.7733	22.7633	23.5
P410	19.8	19.4967	18.0933	20.17
P411	23.7367	25.9433	27.09	30.42
P412	12.4033	15.8967	12.8667	14.8733
P413	12.24	14.5033	12.57	11.5467
P414	23.32	25.66	24.5633	26.21
P415	11.9267	13.6767	11.7167	9.39
P416	25.91	25.0967	30.3733	29.3967
P417	19.9333	22.1167	19.4233	20.2767
P418	16.6133	20.4467	16.7233	18.4
P419	15.575	19.5	19.5783	18.2833
P420	16.4567	18.8467	15.12	18.3833
P421	16.65	17.7667	15.5133	16.5567
P422	15.41	16.75	17.5467	20.02
P423	17.6867	18.21	19.27	20.02
P424	16.7433	17.4533	19.15	15.6133
P425	11.5667	10.63	9.75667	11.9033
P427	19.0267	19.9333	18.8633	20.17
P429	17.1967	18.705	14.3167	18.3833
P430	18.3267	16.52	13.6367	16.8533
P431	20.11	16.31	16.72	16.8533
P432	16.13	15.38	15.0833	18.8733
P433	12.7267	15.8733	11.7067	14.8733
P434	19.045	19.1033	16.83	13.87
P435	13.3367	17.4667	13.8833	15.6133
P436	22.42	22.92	21.6733	19.48
P437	21.2667	23.5133	23.33	25.42
P438	9.98333	10.58	10.2667	11.9033
P439	16.5833	17.4367	17.195	16.8533
P440	11.6333	12.42	13.35	17.2433
P441	22.1867	26.0633	22.6783	21.3433
P442	27.025	25.3267	25.7733	24.94
P443	27.0833	23.98	24.5383	24.94
P445	18.655	16.9167	17.8167	18.3833
P446	18.885	20.3633	20.3833	19.46
P447	20.7667	22.19	24.1533	26.21
P448	24.4533	25.85	24.5733	21.82
P449	24.6267	25.0433	25.67	24.1667
P450	25.54	27.3233	27.5333	31.2267
P451	28.4833	30.0733	29.83	29.5833
P452	27.1567	30.09	26.47	32.7767
P453	26.0333	27.3233	23.445	24.89
P454	31.7933	30.18	27.6533	29.4256
P455	20.6533	25.46	24.81	20.9267
P456	21.6233	23.8833	22.94	21.5567
P457	25.88	27.6733	25.5917	29.6
P458	22.7333	22.4733	26.0167	26.78
P459	21.42	25.2767	29.0183	23.5833
P460	22.8533	27.6067	25.9383	27.6867
P461	29.0533	27.9467	30.53	24.615
P462	25.97	28.3567	24.4567	23.08
P463	31.18	34.5167	32.85	34.06
P464	20.44	21.2533	22.3075	19.6967
P465	21.23	24.0633	27.2733	26.4256
P466	16.0067	16.9633	16.3183	15.0533
P467	25.2833	24.7733	29.945	22.1933
P468	16.0333	15.5267	18.185	16.31
P469	22.3267	27.08	28.8267	25.4256
P470	23.13	25.1133	22.9317	20.1933
P471	13.3267	14.92	14.8183	14.37
P472	20.8667	23.7033	17.9533	21.84
P473	16.1067	18.8733	18.6333	16.7367
P474	18.8033	21.9367	21.69	19.4256
P475	24.83	29.66	24.8125	23.34
P476	13.545	16.73	18.0633	17.2433
P477	16.3933	18.2133	15.3117	13.4167
P478	28.2933	29.6867	24.9825	22.4256
P479	23.665	22.0467	21.57	16.9033
P480	31.0967	29.825	36.3175	27.12
P481	22.42	21.4667	20.7583	20.5233
P482	20.2067	20.57	17.705	16.3767
P483	21.135	19.9667	18.13	19.3267
P484	21.8633	26.78	25.1617	25.56
P485	19.2167	24.2767	19.0383	19.4256
P486	32.95	30.1	34.1367	29.51
P487	23.0633	23.92	26.6217	26.81
P488	17.9	17.41	16.6433	16.48
P489	23.0867	27.8733	23.225	21.4767
P490	20.86	21.7967	23.345	20.8733
P491	23.3667	24.5133	26.2433	24.8267
P492	15.94	15.18	15.97	16.4033
P493	20.525	23.0167	20.3567	23.9233
P494	14.65	19.7367	18.4933	15.42
P496	18.9767	21.59	19.895	21.84
P497	19.6233	25.21	22.65	22.57
P498	19.7933	23.0367	19.385	19.72
P499	26.3233	21.7233	21.25	25.89
P500	18.195	18.0133	18.8033	19.2733
P501	19.34	21.37	19.69	19.4256
P502	19.3867	18.5467	16.8167	18.845
P503	18.62	19.55	18.355	18.7667
P504	22.3733	23.2667	21.0767	21.54
P505	21.7433	21.6967	21.08	22.4
P506	20.3133	20.5267	19.8	19.0733
P507	21.34	18.57	19.15	17.0333
P508	21.65	23.23	21.4633	20.4367
P509	19.795	20.3433	17.2067	17.29
P510	18.18	18.17	17.7967	21.3967
P511	17.2333	16.835	16.955	20.19
P512	17.42	17.9333	20.255	19.89
P513	13.89	17.5467	15.96	14.5933
P514	13.6067	15.53	16.095	14.8467
P515	13.05	15.4533	14.785	14.67
P516	17.74	17.4033	17.69	19.4256
P517	14.9167	16.7767	14.6967	14.8833
P518	14.9933	17.6267	15.0267	16.18
P519	14.2433	16.6133	16.7967	15.23
P520	15.0867	16.8133	16.6367	14.21
P521	16.53	19.82	15.8267	18.2833
P522	23.11	32.2667	27.08	27.03
P523	16.6133	19.79	17.79	16.26
P524	22.6767	24.9033	23.4567	24.6
P525	20.84	21.1667	20.4867	20.8267
P526	20.8	21.1833	21.32	19.77
P527	17.395	16.1067	17.13	13.2867
P528	15.45	17.2133	13.98	14.6067
P529	21.8233	24.48	21.54	24.6633
P530	25.5733	26.8633	24.8933	23.62
P531	18.4967	22.7067	19.3933	18.8267
P532	22.74	24.44	20.89	24.3067
P533	25.95	21.1233	22.13	24.6633
P534	22.1533	26.22	28.015	26.4256
P535	17.94	20.6467	17.4233	17.5633
P536	17.51	21.48	18.3933	18.56
P537	21.2467	22.36	19.0267	18.79
P538	25.6467	27.8433	22.1	27.74
P539	15.3067	18.405	18.26	14.3333
P540	20.095	23.93	19.5667	18.8267
P541	25.4767	22.7033	24.25	26.08
P542	24.1733	24.25	24.0733	25.7667
P543	21.3567	21.55	22.4933	20.48
P544	23.0733	26.9167	23.8433	21.3133
P545	25.8	26.9833	25.2733	28.72
P546	17.2667	20.195	18.04	15.8867
P547	17.22	18.45	18.42	15.75
P548	16.0933	20.79	16.1967	19.4256
P549	19.1867	20.28	18.24	17.9367
P550	17.7333	18.33	16.8367	19.4256
P551	17.13	17.2313	15.85	17.7233
P552	19.5733	21.7	20.8133	22.13
P553	11.2433	14.9033	15.6067	12.7067
P554	20	19.3133	21.1833	17.2967
P555	21.81	22.6867	22.9	19.4256
P556	17.6067	20.0433	17.5233	16.42
P557	22.12	20.8667	21.385	17.0333
P558	17.3933	19.68	17.8167	16.0033
P559	17.6367	20.1433	22.9133	23.3833
P560	23.2633	24.2333	24.76	22.1667
P561	15.9367	18.98	18.5233	19.77
P562	17.2267	18.3333	18.5367	17.7267
P563	13.27	17.2867	15.41	12.42
P564	15.24	17.8267	18.9833	13.81
P565	19.6833	24.06	20.24	22.1667
P566	16.2	17.7767	20.45	18.9
P567	17.35	19.3833	20.48	18.9667
P568	21.7233	23.4	26.0167	22.4256
P569	18.595	20.9067	21.8233	19.0333
P570	22.3467	23.1267	25.2967	23.2967
P571	15.53	15.41	16.3933	15.32
P572	20.0267	21.4133	18.94	18.3833
P573	22.1	24.74	24.61	24.3233
P574	16.3	19.7533	17.2833	18.8267
P575	20.02	23.9567	22.8033	25.49
P576	15.2367	19.0933	20.5567	17.2
P577	23.2833	24.6933	23.19	22.3867
P578	21.38	23.6	24.8733	22.1933
P579	10.49	13.9067	13.4733	14.5267
P580	13.0833	13.2667	12.5	12.6167
P581	24.4567	27.125	28.6	25.2867
P582	25.79	30.1333	27.085	28.6933
P583	16.3533	17.4767	16.68	15.595
P584	20.32	22.2267	19.24	21.16
P585	14.2533	18.2633	17.2867	15.33
P586	16.0433	18.5833	18.0633	14.6333
P587	22.7367	23.25	24.88	23.25
P588	15.5367	16.54	18.5567	13.8067
P589	31.85	29.6967	33.2	33.5033
P590	15.9733	19.1033	18.0633	20.62
P591	22.0433	20.8433	24.355	20.0667
P592	18.5033	22.6167	21.6467	22.96
P593	15.9	16.87	14.9867	14.7867
P594	23.16	26.3433	21.08	24.6633
P595	25.8233	28.16	31.6	33.3467
P596	20.1167	19.8933	17.1133	24.6
P597	28.9	29.7733	29.6133	29.11
P598	29.5767	34.06	27.6	27.4633
P599	19.1533	21.5033	18.8467	18.84
P600	20.7067	23.15	20.2967	22.95
P601	33.8133	27.8367	30.8367	28.8
P602	37.1867	38.7667	31.4367	29.0533
P603	23.58	20.0767	18.07	15.35
P604	17.59	16.6333	15.47	15.3333
P605	22.54	19.7433	18.2233	17.22
P606	28.82	29.02	22.5233	24.2567
P607	28.89	29.8967	26.975	29.4633
P608	24.76	21.2333	22.89	19.4256
P609	23.57	20.14	22.97	19.4256
E1, E2, E3 and E4 are four environments(2013, 2014, 2017 and 2018, respectively)
